# Supplementary material for: Endocan in Acute Leukemia: Current Knowledge and Future Perspectives
Source: Biomolecules. 2022 Mar 24;12(4):492. doi: 10.3390/biom12040492 (PMC9027427; doi:10.3390/biom12040492)
Supplement: Supplementary file 1 [file biomolecules-12-00492-s001.zip]

Archive with 1 entries (1 files):
- biomolecules-1608020-supplementary.pdf
